# Supplementary material for: A PRISMA Systematic Review of Sexual Dysfunction and Probiotics with Pathophysiological Mechanisms
Source: Biology (Basel). 2025 Mar 11;14(3):286. doi: 10.3390/biology14030286 (PMC11940792; doi:10.3390/biology14030286)
Supplement: Supplementary file 1 [file biology-14-00286-s001.zip]

Archive with 1 entries (1 files):
- biology-3491668-supplementary.docx
